# Supplementary material for: Metabolomics and Proteomics Characterizing Hepatic Reactions to Dietary Linseed Oil in Duck
Source: Int J Mol Sci. 2022 Dec 10;23(24):15690. doi: 10.3390/ijms232415690 (PMC9778787; doi:10.3390/ijms232415690)
Supplement: Supplementary file 1 [file ijms-23-15690-s001.zip]

Archive with 2 entries (2 files):
- Supplement tables and figures.pdf
- Supplemental sheets.xlsx
