# Supplementary material for: Metabolomics and Proteomics Characterizing Hepatic Reactions to Dietary Linseed Oil in Duck
Source: Int J Mol Sci. 2022 Dec 10;23(24):15690. doi: 10.3390/ijms232415690 (PMC9778787; doi:10.3390/ijms232415690)
Supplement: Supplementary file 1 [file ijms-23-15690-s001.zip › Supplemental sheets.xlsx]

## Sheet: Supplemental Sheet S1
Tests of Normality									Test of Homogeneity of Variance
group		Kolmogorov-Smirnova			Shapiro-Wilk				Item	Levene Statistics	df1	df2	Sig.
		Statistic	df	Sig.	Statistic	df	Sig.		R0L721	8.81377	1	6	0.0249964
R0L721	1.00	0.269167	4		0.852642	4	0.234831		A0A493T552	4.89182	1	6	0.0689774
	2.00	0.155873	4		0.993281	4	0.97362		U3J3V0	0.812526	1	6	0.402107
A0A493T552	1.00	0.253214	4		0.90071	4	0.434593		R0JLK7	17.2854	1	6	0.0059605
	2.00	0.406876	4		0.738572	4	0.0300141		U3IEW1	29.0959	1	6	0.00167325
U3J3V0	1.00	0.404934	4		0.724572	4	0.0216576		R0L4X9	0.805976	1	6	0.403896
	2.00	0.337957	4		0.83061	4	0.169397		U3J7S6	1.57871	1	6	0.25565
R0JLK7	1.00	0.362309	4		0.822223	4	0.148415		A0A493T751	2.35476	1	6	0.1758
	2.00	0.203009	4		0.955776	4	0.752333		R0KU23	8.02197	1	4	0.0472344
U3IEW1	1.00	0.337205	4		0.833468	4	0.177026		R0LCE7	1.18183	1	5	0.32659
	2.00	0.265655	4		0.857792	4	0.252407		R0LDI0	0.0425602	1	5	0.844693
R0L4X9	1.00	0.32368	4		0.787887	4	0.0822118		R0LXV8	6.41064	1	6	0.0445638
	2.00	0.206692	4		0.967828	4	0.82799		R0L7K1	0.186235	1	6	0.681144
U3J7S6	1.00	0.171219	4		0.988255	4	0.948369		U3IKQ9	3.53713	1	6	0.109045
	2.00	0.285457	4		0.890183	4	0.383951		A0A493SUB3	0.998565	1	6	0.356238
A0A493T751	1.00	0.331245	4		0.861718	4	0.266407		R0L6N1	21.3953	1	6	0.00359457
	2.00	0.339539	4		0.843141	4	0.204717		R0LGS0	0.0108785	1	6	0.920331
R0LXV8	1.00	0.245565	4		0.898003	4	0.421207		R0KAX8	12.5165	1	6	0.0122506
	2.00	0.187098	4		0.973993	4	0.866029		A0A493U0U2	6.06175	1	6	0.0489823
R0L7K1	1.00	0.234372	4		0.924597	4	0.563022		U3IDA2	1.45261	1	6	0.273483
	2.00	0.227687	4		0.948411	4	0.706203		R0LQ12	9.57067	1	5	0.0270472
U3IKQ9	1.00	0.32029	4		0.794519	4	0.0927483		A0A493U208	3.67853	1	6	0.10356
	2.00	0.230517	4		0.949399	4	0.712366		A0A493TDB7	0.0505708	1	6	0.829536
A0A493SUB3	1.00	0.210521	4		0.982085	4	0.91414		A0A493T3T7	0.536812	1	6	0.491376
	2.00	0.288122	4		0.857423	4	0.251118		R0KUZ8	0.397359	1	6	0.551693
R0L6N1	1.00	0.277911	4		0.832662	4	0.174849		R0JAZ4	1.3513	1	6	0.289193
	2.00	0.24994	4		0.88674	4	0.368223		U3IAM4	8.84796	1	6	0.0248109
R0LGS0	1.00	0.284608	4		0.875575	4	0.32008		A0A493SWX0	0.473103	1	6	0.517257
	2.00	0.398957	4		0.712065	4	0.0159037		U3IJ50	7.923e-05	1	5	0.993242
R0KAX8	1.00	0.273676	4		0.887724	4	0.372674		R0LHG8	0.135177	1	6	0.725745
	2.00	0.244042	4		0.933668	4	0.616123		R0LPR2	0.305896	1	6	0.600195
A0A493U0U2	1.00	0.264673	4		0.870942	4	0.30139		U3IH32	11.8245	1	6	0.0138234
	2.00	0.209025	4		0.956927	4	0.759572		R0JRJ5	15.6364	1	6	0.00750062
U3IDA2	1.00	0.215528	4		0.977148	4	0.885104		A0A493TTK8	0.746605	1	6	0.420749
	2.00	0.266952	4		0.895567	4	0.409373		R0KLG8	0.287078	1	6	0.611368
A0A493U208	1.00	0.239711	4		0.911233	4	0.488959		R0KE13	2.5121	1	6	0.164068
	2.00	0.254702	4		0.839868	4	0.195018		R0J7A6	1.30341	1	6	0.297098
A0A493TDB7	1.00	0.19622	4		0.974857	4	0.87129		R0LSM4	0.991186	1	6	0.357893
	2.00	0.317349	4		0.906801	4	0.465619		U3IIN8	0.370285	1	6	0.565159
A0A493T3T7	1.00	0.159412	4		0.99085	4	0.961784		U3IE85	0.324911	1	6	0.589361
	2.00	0.161103	4		0.998123	4	0.994096		A0A493SUY7	3.22058	1	6	0.122868
R0KUZ8	1.00	0.242694	4		0.935133	4	0.624886		U3J4Z7	2.05554	1	6	0.201643
	2.00	0.284844	4		0.813181	4	0.128037		A0A493SVI8	5.16598	1	6	0.0634165
R0JAZ4	1.00	0.22431	4		0.938066	4	0.642572		R0JIG8	8.16569	1	4	0.0460425
	2.00	0.263377	4		0.877264	4	0.327081		A0A493U0R0	51.3104	1	6	0.000373626
U3IAM4	1.00	0.221289	4		0.974963	4	0.871933		U3J9N5	0.601356	1	6	0.467515
	2.00	0.165088	4		0.987581	4	0.944775		A0A493TZB0	2.72709	1	5	0.159569
A0A493SWX0	1.00	0.387189	4		0.738218	4	0.0297746		R0J6M7	0.0993858	1	6	0.763244
	2.00	0.227637	4		0.943935	4	0.67846		A0A493TUD7	0.77156	1	6	0.413523
R0LHG8	1.00	0.247619	4		0.93232	4	0.608103		U3IIW2	1.887	1	6	0.218654
	2.00	0.250874	4		0.874547	4	0.31587		U3I1Q2	4.72336	1	5	0.0817986
R0LPR2	1.00	0.341869	4		0.764997	4	0.0528331		U3J4C8	2.03969	1	6	0.203159
	2.00	0.29872	4		0.871745	4	0.304575		U3IBQ1	9.43456	1	6	0.0218979
U3IH32	1.00	0.16491	4		0.990665	4	0.96085		R0M1C6	1.40643	1	6	0.28048
	2.00	0.196043	4		0.963189	4	0.79896		A0A493SVN5	0.0256716	1	6	0.877963
R0JRJ5	1.00	0.262865	4		0.89737	4	0.418113		R0K5A7	0.896781	1	6	0.380208
	2.00	0.302022	4		0.879442	4	0.336258		R0JU11	1.31764	1	6	0.294714
A0A493TTK8	1.00	0.162187	4		0.987988	4	0.94695		U3IW82	1.07786	1	4	0.357813
	2.00	0.360796	4		0.797266	4	0.0974071		R0LE86	0.750664	1	5	0.42588
R0KLG8	1.00	0.204444	4		0.96902	4	0.835407		U3IZG5	1.2602	1	6	0.304517
	2.00	0.337586	4		0.77518	4	0.0646487		U3I4A4	26.9007	1	6	0.00204123
R0KE13	1.00	0.248063	4		0.914387	4	0.505952		R0KVJ5	5.24389	1	6	0.0619479
	2.00	0.256984	4		0.877368	4	0.327518		U3IUW7	14.5047	1	6	0.00887914
R0J7A6	1.00	0.27829	4		0.938735	4	0.64663
	2.00	0.260849	4		0.949344	4	0.712021
R0LSM4	1.00	0.284426	4		0.922234	4	0.549542
	2.00	0.342058	4		0.801174	4	0.104343
U3IIN8	1.00	0.320669	4		0.902433	4	0.443242
	2.00	0.202748	4		0.986868	4	0.940929
U3IE85	1.00	0.194459	4		0.978705	4	0.894382
	2.00	0.257345	4		0.907406	4	0.468767
A0A493SUY7	1.00	0.225928	4		0.936765	4	0.634703
	2.00	0.264485	4		0.944282	4	0.680601
U3J4Z7	1.00	0.257894	4		0.910794	4	0.486618
	2.00	0.192226	4		0.96189	4	0.7908
A0A493SVI8	1.00	0.321312	4		0.87324	4	0.310567
	2.00	0.262865	4		0.874885	4	0.317249
A0A493U0R0	1.00	0.273798	4		0.878282	4	0.331349
	2.00	0.142316	4		0.996653	4	0.988453
U3J9N5	1.00	0.142527	4		0.997225	4	0.990721
	2.00	0.3725	4		0.797282	4	0.0974341
R0J6M7	1.00	0.235305	4		0.968198	4	0.830293
	2.00	0.260231	4		0.838896	4	0.192203
A0A493TUD7	1.00	0.260573	4		0.955032	4	0.747655
	2.00	0.159193	4		0.991132	4	0.963194
U3IIW2	1.00	0.269974	4		0.865236	4	0.279404
	2.00	0.215813	4		0.970099	4	0.842099
U3J4C8	1.00	0.310536	4		0.915255	4	0.510683
	2.00	0.309528	4		0.915876	4	0.514083
U3IBQ1	1.00	0.298466	4		0.842949	4	0.204139
	2.00	0.225244	4		0.929999	4	0.594391
R0M1C6	1.00	0.257002	4		0.956661	4	0.7579
	2.00	0.262305	4		0.873727	4	0.312535
A0A493SVN5	1.00	0.336102	4		0.865218	4	0.279333
	2.00	0.349392	4		0.836503	4	0.185401
R0K5A7	1.00	0.22641	4		0.97583	4	0.877176
	2.00	0.259326	4		0.952562	4	0.732147
R0JU11	1.00	0.250102	4		0.959054	4	0.772953
	2.00	0.202089	4		0.980848	4	0.906976
U3IZG5	1.00	0.236265	4		0.922715	4	0.552275
	2.00	0.396172	4		0.711651	4	0.015737
U3I4A4	1.00	0.304491	4		0.785913	4	0.0792641
	2.00	0.18937	4		0.990283	4	0.958914
R0KVJ5	1.00	0.281579	4		0.830397	4	0.168841
	2.00	0.18763	4		0.979882	4	0.901326
U3IUW7	1.00	0.186508	4		0.979497	4	0.89906
	2.00	0.28294	4		0.886357	4	0.366496
a. Lilliefors Significance Correction.

## Sheet: Supplemental Sheet S2
Tests of Normality									Test of Homogeneity of Variance
group		Kolmogorov-Smirnova			Shapiro-Wilk				Item	Levene Statistics	df1	df2	Sig.
		Statistic	df	Sig.	Statistic	df	Sig.		M835T145	2.65048	1	10	0.134576
M835T145	1.00	0.206125	6	.200*	0.914244	6	0.464899		M807T146_1	0.80232	1	10	0.391452
	2.00	0.170378	6	.200*	0.96037	6	0.822587		M335T37_1	15.7097	1	10	0.00267109
M807T146_1	1.00	0.23978	6	.200*	0.938411	6	0.646427		M789T201	0.173322	1	10	0.68597
	2.00	0.180387	6	.200*	0.924816	6	0.540705		M478T196	2.52084	1	10	0.143435
M335T37_1	1.00	0.185119	6	.200*	0.925626	6	0.546771		M604T203	3.98654	1	10	0.0738009
	2.00	0.324268	6	0.0478404	0.775741	6	0.035167		M568T186_2	2.96934	1	10	0.11558
M789T201	1.00	0.175722	6	.200*	0.937571	6	0.639692		M765T115	3.08664	1	10	0.109455
	2.00	0.178368	6	.200*	0.941711	6	0.673018		M759T152_1	0.675758	1	10	0.430215
M478T196	1.00	0.250218	6	.200*	0.786567	6	0.044345		M783T147	0.111073	1	10	0.745808
	2.00	0.235829	6	.200*	0.958711	6	0.80975		M520T190_2	6.63816	1	10	0.0275832
M604T203	1.00	0.218904	6	.200*	0.902951	6	0.391669		M759T121	0.0120846	1	10	0.91464
	2.00	0.159186	6	.200*	0.941673	6	0.672709		M745T155	1.66847	1	10	0.225519
M568T186_2	1.00	0.284947	6	0.139208	0.910828	6	0.441868		M781T42_1	5.17889	1	10	0.0461202
	2.00	0.164877	6	.200*	0.940394	6	0.662372		M793T144	0.454731	1	10	0.515383
M765T115	1.00	0.265678	6	.200*	0.909989	6	0.436324		M361T36_1	2.77659	1	10	0.126619
	2.00	0.220105	6	.200*	0.968455	6	0.881899		M635T35	0.000284222	1	10	0.986881
M759T152_1	1.00	0.21756	6	.200*	0.946655	6	0.713134		M127T109	0.350744	1	10	0.566841
	2.00	0.183443	6	.200*	0.896151	6	0.351682		M522T452_2	0.0736961	1	10	0.791551
M783T147	1.00	0.331159	6	0.0385105	0.804676	6	0.0647249		M1031T452	0.675723	1	10	0.430227
	2.00	0.178892	6	.200*	0.978222	6	0.942387		M337T37_2	3.63536	1	10	0.0856758
M520T190_2	1.00	0.16594	6	.200*	0.944766	6	0.697788		M833T121	4.09136	1	10	0.0706597
	2.00	0.1476	6	.200*	0.974829	6	0.923158		M628T148	5.05058	1	10	0.0483969
M759T121	1.00	0.310952	6	0.0715541	0.892583	6	0.331944		M684T493	0.0744878	1	10	0.790464
	2.00	0.347151	6	0.0227602	0.688814	6	0.00470213		M138T294	0.271423	1	10	0.613719
M745T155	1.00	0.220528	6	.200*	0.903613	6	0.395729		M757T152_1	15.1896	1	10	0.00297361
	2.00	0.284122	6	0.141465	0.837681	6	0.124708		M787T150	0.0585949	1	10	0.813623
M781T42_1	1.00	0.219949	6	.200*	0.947869	6	0.722995		M733T154	12.2869	1	10	0.0056764
	2.00	0.162732	6	.200*	0.964813	6	0.855955		M454T204_2	1.0558	1	10	0.328388
M793T144	1.00	0.194538	6	.200*	0.935287	6	0.621499		M489T445	1.71907	1	10	0.21912
	2.00	0.258772	6	.200*	0.929013	6	0.572503		M227T84	11.3349	1	10	0.00716063
M361T36_1	1.00	0.180133	6	.200*	0.938992	6	0.65109		M298T558	4.32752	1	10	0.0641687
	2.00	0.125545	6	.200*	0.996709	6	0.999197		M717T155	0.103096	1	10	0.754756
M635T35	1.00	0.234609	6	.200*	0.856638	6	0.177926		M229T373_1	0.273586	1	10	0.612328
	2.00	0.160662	6	.200*	0.933031	6	0.603702		M437T38	0.81847	1	10	0.386905
M127T109	1.00	0.237762	6	.200*	0.866707	6	0.213393		M173T82	1.02709	1	10	0.334736
	2.00	0.200845	6	.200*	0.914326	6	0.46546		M213T426	27.2207	1	10	0.000391367
M522T452_2	1.00	0.253563	6	.200*	0.894426	6	0.34203		M260T228_1	3.1124	1	10	0.108165
	2.00	0.234821	6	.200*	0.907693	6	0.421395		M424T176	0.0195338	1	10	0.891622
M1031T452	1.00	0.199772	6	.200*	0.885456	6	0.295061		M811T146	0.594199	1	10	0.458626
	2.00	0.213732	6	.200*	0.910499	6	0.439688		M865T144	1.93975	1	10	0.193884
M337T37_2	1.00	0.248499	6	.200*	0.889011	6	0.313038		M893T142	0.311099	1	10	0.589274
	2.00	0.28303	6	0.144451	0.865033	6	0.207115		M839T195	0.13215	1	10	0.723781
M833T121	1.00	0.29894	6	0.100951	0.899293	6	0.369768		M277T40	5.76199	1	10	0.0372892
	2.00	0.206229	6	.200*	0.899379	6	0.37027		M836T195	3.10791	1	10	0.108388
M628T148	1.00	0.185315	6	.200*	0.947667	6	0.721353		M845T149_2	1.37109	1	10	0.268771
	2.00	0.243399	6	.200*	0.836561	6	0.122056		M835T195_1	3.17829	1	10	0.104952
M684T493	1.00	0.220521	6	.200*	0.932907	6	0.602731		M763T147_1	3.29466	1	10	0.0995669
	2.00	0.187216	6	.200*	0.940674	6	0.664632		M165T76	15.7032	1	10	0.00267463
M138T294	1.00	0.187736	6	.200*	0.962225	6	0.836711		M791T146	2.8655	1	10	0.121368
	2.00	0.413354	6	0.00184544	0.686271	6	0.0044159		M765T38_2	5.49981	1	10	0.0409769
M757T152_1	1.00	0.236218	6	.200*	0.928959	6	0.572084		M327T40	15.2005	1	10	0.00296687
	2.00	0.170598	6	.200*	0.931332	6	0.590425		M227T119	0.175522	1	10	0.684107
M787T150	1.00	0.134602	6	.200*	0.983609	6	0.968028		M746T39	0.389448	1	10	0.546561
	2.00	0.326041	6	0.0452683	0.699679	6	0.00613374		M862T202	1.33184	1	10	0.275313
M733T154	1.00	0.264183	6	.200*	0.891588	6	0.326591		M331T41	4.05322	1	10	0.071783
	2.00	0.26137	6	.200*	0.89537	6	0.347285		M399T335	1.41759	1	10	0.261296
M454T204_2	1.00	0.151603	6	.200*	0.957799	6	0.802629		M241T105	0.288586	1	10	0.602876
	2.00	0.345778	6	0.0238408	0.791001	6	0.048703		M858T199	0.212788	1	10	0.654462
M489T445	1.00	0.13037	6	.200*	0.988352	6	0.984775		M361T69_2	2.4289	1	10	0.150175
	2.00	0.220041	6	.200*	0.914927	6	0.469596		M160T33	2.00322	1	10	0.187345
M227T84	1.00	0.420424	6	0.00136689	0.623334	6	0.000868815		M71T308	9.71883	1	10	0.0109203
	2.00	0.236511	6	.200*	0.827367	6	0.102093		M736T41_2	0.426432	1	10	0.528472
M298T558	1.00	0.174416	6	.200*	0.926231	6	0.551323		M384T37_1	19.7134	1	10	0.00125452
	2.00	0.190226	6	.200*	0.97252	6	0.908917		M279T41	2.14304	1	10	0.173932
M717T155	1.00	0.228057	6	.200*	0.950073	6	0.74087		M503T450_2	0.0655865	1	10	0.803066
	2.00	0.204332	6	.200*	0.886965	6	0.30259		M824T38_1	1.94241	1	10	0.193604
M229T373_1	1.00	0.166954	6	.200*	0.952867	6	0.76342		M179T306	2.29194	1	10	0.160994
	2.00	0.247596	6	.200*	0.862637	6	0.198397		M341T450	0.0730534	1	10	0.792438
M437T38	1.00	0.272766	6	0.184309	0.816427	6	0.0821661		M181T318	3.07208	1	10	0.110192
	2.00	0.284651	6	0.140017	0.799333	6	0.0579676		M478T197	0.0384695	1	10	0.848432
M173T82	1.00	0.226636	6	.200*	0.960005	6	0.819782		M249T131	0.0931145	1	10	0.766511
	2.00	0.271387	6	0.190053	0.837367	6	0.12396		M173T109	3.21682	1	10	0.10313
M213T426	1.00	0.258989	6	.200*	0.856055	6	0.176036		M665T490	0.27814	1	10	0.609424
	2.00	0.225784	6	.200*	0.912984	6	0.456316		M359T307	1.01532	1	10	0.33739
M260T228_1	1.00	0.190598	6	.200*	0.89588	6	0.350151		M841T41	0.261995	1	10	0.619866
	2.00	0.233363	6	.200*	0.891153	6	0.324275		M161T306	2.68998	1	10	0.132017
M424T176	1.00	0.28492	6	0.139282	0.829386	6	0.106209		M557T51	15.4854	1	10	0.00279679
	2.00	0.200049	6	.200*	0.967951	6	0.878397		M177T190	0.0690139	1	10	0.798111
M811T146	1.00	0.254866	6	.200*	0.879982	6	0.268975		M772T38_1	0.00246727	1	10	0.961362
	2.00	0.341251	6	0.0277353	0.838607	6	0.12694		M183T131	8.10599	1	10	0.017336
M865T144	1.00	0.219859	6	.200*	0.970896	6	0.898397		M434T36_1	7.5102	1	10	0.0208158
	2.00	0.237929	6	.200*	0.81661	6	0.0824684		M163T57	10.9879	1	10	0.00781583
M893T142	1.00	0.210984	6	.200*	0.944892	6	0.698809		M431T335	10.2939	1	10	0.00935735
	2.00	0.227582	6	.200*	0.855551	6	0.174419		M748T39	1.76283	1	10	0.213782
M839T195	1.00	0.273141	6	0.182744	0.882529	6	0.280874		M151T225_2	0.00910356	1	10	0.925872
	2.00	0.204363	6	.200*	0.908369	6	0.425753		M128T307	9.44473	1	10	0.0117758
M277T40	1.00	0.243682	6	.200*	0.853464	6	0.167846		M843T42	0.705065	1	10	0.420708
	2.00	0.186308	6	.200*	0.920243	6	0.507116		M141T347	0.09087	1	10	0.769249
M836T195	1.00	0.157673	6	.200*	0.96091	6	0.826727		M476T195	1.8337	1	10	0.205498
	2.00	0.381166	6	0.00669674	0.703058	6	0.00665675		M765T64	6.68916	1	10	0.0271197
M845T149_2	1.00	0.348484	6	0.0217528	0.80846	6	0.0699359
	2.00	0.20065	6	.200*	0.940678	6	0.664667
M835T195_1	1.00	0.165514	6	.200*	0.959777	6	0.818017
	2.00	0.365761	6	0.0118616	0.699245	6	0.00606944
M763T147_1	1.00	0.360667	6	0.0142383	0.76135	6	0.0256685
	2.00	0.232729	6	.200*	0.904665	6	0.40224
M165T76	1.00	0.230413	6	.200*	0.873729	6	0.24148
	2.00	0.276468	6	0.168885	0.896167	6	0.351772
M791T146	1.00	0.228953	6	.200*	0.947031	6	0.71619
	2.00	0.210911	6	.200*	0.970548	6	0.896094
M765T38_2	1.00	0.320957	6	0.052985	0.777861	6	0.0368129
	2.00	0.220179	6	.200*	0.942081	6	0.676006
M327T40	1.00	0.230841	6	.200*	0.937037	6	0.635429
	2.00	0.282408	6	0.146151	0.864377	6	0.204695
M227T119	1.00	0.223882	6	.200*	0.839713	6	0.129653
	2.00	0.164116	6	.200*	0.982241	6	0.962138
M746T39	1.00	0.228913	6	.200*	0.910325	6	0.438541
	2.00	0.460885	6	0.000217872	0.550899	6	0.00011198
M862T202	1.00	0.151508	6	.200*	0.956712	6	0.794077
	2.00	0.251357	6	.200*	0.907892	6	0.422675
M331T41	1.00	0.181625	6	.200*	0.952303	6	0.758883
	2.00	0.192546	6	.200*	0.959781	6	0.818052
M399T335	1.00	0.165527	6	.200*	0.966012	6	0.864658
	2.00	0.215758	6	.200*	0.929869	6	0.579093
M241T105	1.00	0.277258	6	0.165593	0.87768	6	0.258573
	2.00	0.404418	6	0.00267335	0.71461	6	0.00877947
M858T199	1.00	0.306282	6	0.0819807	0.737092	6	0.0148492
	2.00	0.222729	6	.200*	0.838009	6	0.125496
M361T69_2	1.00	0.221411	6	.200*	0.941416	6	0.670631
	2.00	0.264085	6	.200*	0.883798	6	0.286956
M160T33	1.00	0.190486	6	.200*	0.974543	6	0.921444
	2.00	0.344497	6	0.0248901	0.793442	6	0.0512656
M71T308	1.00	0.181762	6	.200*	0.962635	6	0.839802
	2.00	0.271651	6	0.188955	0.798458	6	0.0569237
M736T41_2	1.00	0.36807	6	0.0109078	0.729901	6	0.0125755
	2.00	0.172674	6	.200*	0.960781	6	0.825738
M384T37_1	1.00	0.286506	6	0.134946	0.785951	6	0.0437693
	2.00	0.250462	6	.200*	0.832206	6	0.112206
M279T41	1.00	0.191783	6	.200*	0.906846	6	0.415973
	2.00	0.299316	6	0.0999217	0.85876	6	0.184951
M503T450_2	1.00	0.306927	6	0.0804664	0.849123	6	0.154853
	2.00	0.258923	6	.200*	0.887326	6	0.304413
M824T38_1	1.00	0.233625	6	.200*	0.864431	6	0.204893
	2.00	0.19824	6	.200*	0.968331	6	0.881043
M179T306	1.00	0.259927	6	.200*	0.922159	6	0.521042
	2.00	0.170455	6	.200*	0.937053	6	0.635551
M341T450	1.00	0.274165	6	0.17848	0.868601	6	0.220686
	2.00	0.268964	6	.200*	0.882752	6	0.281935
M181T318	1.00	0.272034	6	0.187358	0.941581	6	0.671961
	2.00	0.324122	6	0.0480576	0.866249	6	0.211657
M478T197	1.00	0.287873	6	0.131208	0.772237	6	0.0325938
	2.00	0.249384	6	.200*	0.815688	6	0.0809562
M249T131	1.00	0.41742	6	0.00155397	0.73253	6	0.0133659
	2.00	0.484137	6	6.92233e-05	0.507667	6	2.99075e-05
M173T109	1.00	0.202112	6	.200*	0.918249	6	0.492841
	2.00	0.22087	6	.200*	0.878137	6	0.26061
M665T490	1.00	0.214757	6	.200*	0.963383	6	0.845398
	2.00	0.183959	6	.200*	0.941192	6	0.668819
M359T307	1.00	0.251501	6	.200*	0.89901	6	0.368108
	2.00	0.182637	6	.200*	0.931937	6	0.595144
M841T41	1.00	0.225746	6	.200*	0.907568	6	0.420589
	2.00	0.16365	6	.200*	0.956426	6	0.79182
M161T306	1.00	0.278178	6	0.161758	0.867263	6	0.215512
	2.00	0.192649	6	.200*	0.928196	6	0.566246
M557T51	1.00	0.272304	6	0.186234	0.907612	6	0.420871
	2.00	0.190421	6	.200*	0.96986	6	0.891492
M177T190	1.00	0.237347	6	.200*	0.891746	6	0.327438
	2.00	0.207912	6	.200*	0.932719	6	0.601255
M772T38_1	1.00	0.208424	6	.200*	0.944626	6	0.696646
	2.00	0.164677	6	.200*	0.958669	6	0.809425
M183T131	1.00	0.214046	6	.200*	0.937328	6	0.637753
	2.00	0.202336	6	.200*	0.921019	6	0.512729
M434T36_1	1.00	0.234585	6	.200*	0.843961	6	0.140548
	2.00	0.250504	6	.200*	0.930872	6	0.586853
M163T57	1.00	0.239817	6	.200*	0.847772	6	0.150994
	2.00	0.165727	6	.200*	0.946489	6	0.711784
M431T335	1.00	0.179575	6	.200*	0.942318	6	0.67793
	2.00	0.256876	6	.200*	0.882476	6	0.280623
M748T39	1.00	0.21749	6	.200*	0.918479	6	0.494471
	2.00	0.180423	6	.200*	0.937943	6	0.64267
M151T225_2	1.00	0.256957	6	.200*	0.871603	6	0.23267
	2.00	0.128107	6	.200*	0.993101	6	0.995371
M128T307	1.00	0.179105	6	.200*	0.921061	6	0.513036
	2.00	0.271089	6	0.191297	0.861891	6	0.195749
M843T42	1.00	0.208182	6	.200*	0.91148	6	0.446205
	2.00	0.190785	6	.200*	0.950505	6	0.744369
M141T347	1.00	0.131527	6	.200*	0.986235	6	0.978027
	2.00	0.201287	6	.200*	0.94327	6	0.685645
M476T195	1.00	0.2504	6	.200*	0.891839	6	0.327935
	2.00	0.217993	6	.200*	0.933832	6	0.610005
M765T64	1.00	0.268564	6	.200*	0.793252	6	0.0510619
	2.00	0.236197	6	.200*	0.848422	6	0.152841
*. This is a lower bound of the true significance.
a. Lilliefors Significance Correction.

## Sheet: Supplemental Sheet S3
Tests of Normality									Test of Homogeneity of Variance
group		Kolmogorov-Smirnova			Shapiro-Wilk				Item	Levene Statistics	df1	df2	Sig.
		Statistic	df	Sig.	Statistic	df	Sig.		ALT	0.970804	3	44	0.415067
ALT	1.00	0.284827	12	0.00799637	0.69431	12	0.000743155		AST	3.98304	3	44	0.0135399
	2.00	0.162312	12	.200*	0.952746	12	0.677408		TC	3.62147	3	44	0.0201875
	3.00	0.367481	12	7.75167e-05	0.671741	12	0.000456364		TG	1.34267	3	44	0.272777
	4.00	0.173098	12	.200*	0.959535	12	0.777169		HDL	1.71017	3	44	0.178743
AST	1.00	0.162216	12	.200*	0.968935	12	0.899331		LDL	4.56967	3	44	0.00716335
	2.00	0.169919	12	.200*	0.867408	12	0.0605928		VLDL	1.65995	3	44	0.189411
	3.00	0.280931	12	0.00960773	0.740461	12	0.00212859
	4.00	0.0984994	12	.200*	0.962893	12	0.82419
TC	1.00	0.136557	12	.200*	0.955223	12	0.714087
	2.00	0.19421	12	.200*	0.909642	12	0.211105
	3.00	0.204608	12	0.176959	0.938957	12	0.484682
	4.00	0.140551	12	.200*	0.946747	12	0.590014
TG	1.00	0.197267	12	.200*	0.900572	12	0.161339
	2.00	0.207809	12	0.160954	0.915989	12	0.254404
	3.00	0.137394	12	.200*	0.955235	12	0.714276
	4.00	0.159277	12	.200*	0.921174	12	0.295786
HDL-C	1.00	0.221096	12	0.108779	0.931604	12	0.397426
	2.00	0.15888	12	.200*	0.938964	12	0.484767
	3.00	0.145385	12	.200*	0.949218	12	0.625585
	4.00	0.145543	12	.200*	0.931865	12	0.400299
LDL-C	1.00	0.206532	12	0.167342	0.854323	12	0.0415309
	2.00	0.217797	12	0.121036	0.929444	12	0.374259
	3.00	0.26701	12	0.0180451	0.898954	12	0.153766
	4.00	0.164199	12	.200*	0.94367	12	0.547031
VLDL-C	1.00	0.179861	12	.200*	0.964965	12	0.851622
	2.00	0.181785	12	.200*	0.938334	12	0.4768
	3.00	0.144198	12	.200*	0.957733	12	0.751042
	4.00	0.14415	12	.200*	0.93615	12	0.449864
*. This is a lower bound of the true significance.
a. Lilliefors Significance Correction.
